# Supplementary material for: Strengthened Interfacial Coupling Between Self‐Assembled Monolayers and Bulk Heterojunctions Enables Thermally Stable Organic Solar Cells
Source: Adv Mater. 2026 Jun 14;38(40):e73709. doi: 10.1002/adma.73709 (PMC13378202; doi:10.1002/adma.73709)
Supplement: Supplementary file 1 — Supporting File 1: adma73709‐sup‐0001‐Data1.xlsx. [file ADMA-38-e73709-s003.xlsx]

## Sheet: Sheet1
EQE for N-SAM
Lambda(nm)	EQE (%)
300	6.67551
305	9.84579
310	14.3276
315	19.5083
320	24.9766
325	30.4442
330	36.6333
335	43.364
340	50.3121
345	56.4099
350	61.2771
355	65.1965
360	67.1981
365	68.9727
370	68.2487
375	68.047
380	66.7387
385	64.7472
390	63.5807
395	62.6326
400	62.2919
405	61.8965
410	61.697
415	61.3799
420	61.5289
425	62.1876
430	63.6196
435	65.0226
440	66.997
445	69.2959
450	71.8414
455	74.2574
460	76.9028
465	79.1369
470	81.1016
475	83.1545
480	84.9357
485	86.3168
490	87.4434
495	88.0674
500	88.9073
505	89.179
510	89.4404
515	89.5343
520	89.4688
525	89.4022
530	89.2951
535	89.2788
540	89.0393
545	88.8347
550	88.6036
555	88.3912
560	88.2969
565	88.2721
570	88.6335
575	88.7315
580	88.9295
585	89.094
590	89.0798
595	89.3339
600	89.55
605	89.6153
610	89.7613
615	90.1296
620	91.2981
625	91.7406
630	91.9378
635	92.1596
640	92.0965
645	91.4691
650	90.4617
655	88.9428
660	87.269
665	85.2526
670	83.3915
675	81.9414
680	80.7
685	80.0705
690	79.8724
695	80.1044
700	80.7242
705	81.3808
710	82.1591
715	82.7055
720	83.5415
725	84.2006
730	84.8092
735	85.3582
740	85.5644
745	86.0094
750	86.3047
755	86.5271
760	86.881
765	87.2285
770	86.9766
775	87.2482
780	87.9834
785	88.357
790	88.685
795	88.904
800	89.1805
805	89.0845
810	88.8747
815	88.862
820	89.4631
825	89.1221
830	87.9166
835	86.561
840	85.0909
845	82.8341
850	79.8286
855	76.6534
860	73.158
865	69.2154
870	64.6311
875	59.483
880	53.3965
885	48.5419
890	44.6821
895	37.3577
900	32.3029
905	26.4311
910	22.65
915	17.4713
920	14.3964
925	11.9712
930	9.37401
935	7.2694
940	5.53369
945	4.32171
950	3.41051
955	2.68251
960	2.16244
965	1.75457
970	1.34873
975	1.01148
980	0.65622
985	0.52229
990	0.44937
995	0.29979
1000	0.27814
1005	0.32872
1010	0.33707
1015	0.28968
1020	0.25881
1025	0.27013
1030	0.28919
1035	0.28592
1040	0.26353
1045	0.266
1050	0.24032
