# Supplementary material for: Strengthened Interfacial Coupling Between Self‐Assembled Monolayers and Bulk Heterojunctions Enables Thermally Stable Organic Solar Cells
Source: Adv Mater. 2026 Jun 14;38(40):e73709. doi: 10.1002/adma.73709 (PMC13378202; doi:10.1002/adma.73709)
Supplement: Supplementary file 2 — Supporting File 2: adma73709‐sup‐0002‐Data2.xlsx. [file ADMA-38-e73709-s002.xlsx]

## Sheet: Sheet1
0.1973	Binary			0.2015	Ternary
[Volt (V)]	[J (mA/cm^2)]			[Volt (V)]	[J (mA/cm^2)]
-0.1	-29.4215			-0.1	-29.4941
-0.08	-29.3612			-0.08	-29.4735
-0.06	-29.3078			-0.06	-29.4658
-0.04	-29.3186			-0.04	-29.4758
-0.02	-29.3132			-0.02	-29.4655
0	-29.3301			0	-29.4548
0.02	-29.2987			0.02	-29.4392
0.04	-29.2923			0.04	-29.4194
0.06	-29.2918			0.06	-29.3898
0.08	-29.2822			0.08	-29.373
0.1	-29.2746			0.1	-29.3524
0.12	-29.2311			0.12	-29.3161
0.14	-29.2234			0.14	-29.2608
0.16	-29.2027			0.16	-29.2229
0.18	-29.2222			0.18	-29.2056
0.2	-29.1871			0.2	-29.1806
0.22	-29.1548			0.22	-29.1422
0.24	-29.1204			0.24	-29.0947
0.26	-29.1273			0.26	-29.0526
0.28	-29.1389			0.28	-29.0183
0.3	-29.1189			0.3	-29.0088
0.32	-29.1149			0.32	-29.0008
0.34	-29.077			0.34	-28.9877
0.36	-29.0694			0.36	-28.9448
0.38	-29.0331			0.38	-28.8867
0.4	-29.0204			0.4	-28.8224
0.42	-28.9798			0.42	-28.7683
0.44	-28.9514			0.44	-28.73
0.46	-28.9209			0.46	-28.7049
0.48	-28.8883			0.48	-28.6735
0.5	-28.862			0.5	-28.6195
0.52	-28.8164			0.52	-28.5517
0.54	-28.791			0.54	-28.4876
0.56	-28.7098			0.56	-28.4242
0.58	-28.6549			0.58	-28.3614
0.6	-28.568			0.6	-28.2929
0.62	-28.5067			0.62	-28.2235
0.64	-28.3858			0.64	-28.129
0.66	-28.2436			0.66	-28.0062
0.68	-28.0336			0.68	-27.8748
0.7	-27.7445			0.7	-27.695
0.72	-27.3102			0.72	-27.461
0.74	-26.6576			0.74	-27.0859
0.76	-25.6411			0.76	-26.5192
0.78	-24.0203			0.78	-25.5291
0.8	-21.4506			0.8	-23.7562
0.82	-17.3759			0.82	-20.6093
0.84	-11.1777			0.84	-15.2442
0.86	-2.1839			0.86	-6.65375
0.88	10.0005			0.88	6.11585
0.9	25.5848			0.9	21.9768
0.92	44.3508
0.94	65.9527
0.96	89.9276
0.98	115.889
1	143.042
